# Supplementary material for: A unified model of Hymenopteran preadaptations that trigger the evolutionary transition to eusociality
Source: Nat Commun. 2017 Jun 23;8:15920. doi: 10.1038/ncomms15920 (PMC5490048; doi:10.1038/ncomms15920)
Supplement: Supplementary Data 1 [file ncomms15920-s2.txt]

// FH HD SM.cpp : Defines the entry point for the console application.
//

#include "stdafx.h" // delete in g++ version

#include <cstdlib>
#include <time.h>
#include <stdio.h>
#include <string.h>
#include "random.h"

const double b          = 1.5;
const double Sf         = 0.95;
const double Sm         = 0.95;
const int F             = 5;

const int N				= 4000;		// # nests spring
const double mu			= 0.01;		// mutation rate per allele per generation
const double sdmu		= 0.01;		// standard deviation mutation size

const int NumGen		= 20000;	// # generations
const int Skip			= 10;		// interval for writing output


struct Female
{
	double z1[2]; 
	double z2[2]; 
	double h[2];
};

struct Male
{
	double z1;
	double z2;
	double h;
};

struct Nest
{
	Female Q;
	Male K;
	int H;
};


Nest F1[N];    
Nest F1_0[50*N];
Nest F2[N+N*F];
Male M1[50*N];
Male M2[N*F];

int NF1,NF2,NM1,NM2;

int Generation;          // generation counter
int Seed;

double means[3]; // z1 z2 h
double sds[3];

FILE *EvolFile;  // output file evolutionary dynamics
FILE *DistFile;  // output file phenotype distributions

// rename random number generators of random.h
int rn(int n){ return RandomNumber(n);}  // random integer
double ru(){ return Uniform();}          // random double between 0 and 1

// initialize stuff
void Init()
{
	int i;
	Seed=(unsigned)time(NULL);  // "seed" random number generator
	SetSeed(Seed);

	for (i=0;i<N;i++)
	{
		F1[i].Q.z1[0]=0.5;
		F1[i].Q.z1[1]=0.5;
		F1[i].Q.z2[0]=0.5;
		F1[i].Q.z2[1]=0.5;
		F1[i].Q.h[0]=0;
		F1[i].Q.h[1]=0;

		F1[i].K.z1=0.5;
		F1[i].K.z2=0.5;
		F1[i].K.h=0;

		F1[i].H=0;
	}

}


// write data to screen and file
void WriteData()
{
	printf("%8i%10.3f%10.3f%10.3f%10.3f%10.3f%10.3f\n",
	Generation,means[0],means[1],means[2],sds[0],sds[1],sds[2]);

	fprintf(EvolFile,"%8i%10.3f%10.3f%10.3f%10.3f%10.3f%10.3f\n",
	Generation,means[0],means[1],means[2],sds[0],sds[1],sds[2]);
}


void WriteDist()
{
	for (int i=0;i<N;i++)
	{
		fprintf(DistFile,"%10.3f%10.3f%10.3f\n",
		0.5*(F1[i].Q.z1[0]+F1[i].Q.z1[1]),
		0.5*(F1[i].Q.z2[0]+F1[i].Q.z2[1]),
		0.5*(F1[i].Q.h[0]+F1[i].Q.h[1]));
	}
}


// mutate individual
void Mutate(double &g)
{
	if (ru()<mu) g+=Normal(0,sdmu);
	if (g<0) g=0; else if (g>1) g=1;
}

void Statistics()
{
	int i;
	double z1,z2,h;
	double ss[3];

	for (i=0;i<3;i++) { means[i]=0; ss[i]=0;}

	for (i=0;i<N;i++)
	{
		z1=0.5*(F1[i].Q.z1[0]+F1[i].Q.z1[1]);
		z2=0.5*(F1[i].Q.z2[0]+F1[i].Q.z2[1]);
		h=0.5*(F1[i].Q.h[0]+F1[i].Q.h[1]);
		means[0]+=z1;
		means[1]+=z2;
		means[2]+=h;
		ss[0]+=z1*z1;
		ss[1]+=z2*z2;
		ss[2]+=h*h;
	}

	for (i=0;i<3;i++) means[i]/=N;
	for (i=0;i<3;i++) sds[i]=sqrt(ss[i]/N-means[i]*means[i]);
}


void NextGeneration()
{
	int i,j,k;
	double z1, z2, h;
	Male Son;
	Female Daughter;
	int RF;
	double EF;
	int FH;

	NF2=0;
	NM2=0;

	// reproduction spring
	for (i=0;i<N;i++)
	{
		for (j=0;j<F;j++)
		{
			z1=0.5*(F1[i].Q.z1[0]+F1[i].Q.z1[1]);
			if (ru()<z1) 
			{
				Son.z1=F1[i].Q.z1[rn(2)];
				Son.z2=F1[i].Q.z2[rn(2)];
				Son.h=F1[i].Q.h[rn(2)];

				Mutate(Son.z1);
				Mutate(Son.z2);
				Mutate(Son.h);
				
				M2[NM2]=Son;
				NM2++;
			}
			else
			{
				Daughter.z1[0]=F1[i].Q.z1[rn(2)];
				Daughter.z1[1]=F1[i].K.z1;
				Daughter.z2[0]=F1[i].Q.z2[rn(2)];
				Daughter.z2[1]=F1[i].K.z2;
				Daughter.h[0]=F1[i].Q.h[rn(2)];
				Daughter.h[1]=F1[i].K.h;

				for (k=0;k<2;k++)
				{
					Mutate(Daughter.z1[k]);
					Mutate(Daughter.z2[k]);
					Mutate(Daughter.h[k]);
				}
				
				h=0.5*(Daughter.h[0]+Daughter.h[1]);
				if (ru()<h) F1[i].H++;
				else
				{
					F2[NF2].Q=Daughter;
					F2[NF2].H=0;
				    NF2++;
				}
			}
		}
	}

	// mating of daughters
	for (i=0;i<NF2;i++) F2[i].K=M2[rn(NM2)];

	// mortality spring females
	for (i=0;i<N;i++)
	{
		if (ru()<Sf)
		{
			F2[NF2]=F1[i];
			NF2++;
		}
	}

	// mortality spring males
	NM1=0;
	for (i=0;i<NM2;i++)
	{
		if (ru()<Sm)
		{
			M1[NM1]=M2[i];
			NM1++;
		}
	}

	// summer reproduction
	NF1=0;
	for (i=0;i<NF2;i++)
	{
		EF=F*(1+b*F2[i].H);
		if (ru()<EF-int(EF)) FH=int(EF+1); else FH=int(EF);

		for (j=0;j<FH;j++)
		{
			z2=0.5*(F2[i].Q.z2[0]+F2[i].Q.z2[1]);
			if (ru()<z2) 
			{
				Son.z1=F2[i].Q.z1[rn(2)];
				Son.z2=F2[i].Q.z2[rn(2)];
				Son.h=F2[i].Q.h[rn(2)];

				Mutate(Son.z1);
				Mutate(Son.z2);
				Mutate(Son.h);
				
				M1[NM1]=Son;
				NM1++;
			}
			else
			{
				Daughter.z1[0]=F2[i].Q.z1[rn(2)];
				Daughter.z1[1]=F2[i].K.z1;
				Daughter.z2[0]=F2[i].Q.z2[rn(2)];
				Daughter.z2[1]=F2[i].K.z2;
				Daughter.h[0]=F2[i].Q.h[rn(2)];
				Daughter.h[1]=F2[i].K.h;

				for (k=0;k<2;k++)
				{
					Mutate(Daughter.z1[k]);
					Mutate(Daughter.z2[k]);
					Mutate(Daughter.h[k]);
				}
				
				F1_0[NF1].Q=Daughter;
			    NF1++;
			}
		}
	} // summer reprod

	if (Generation%Skip==0) printf("\n%8i\n",NF1);


	// mating summer daughters
	for (i=0;i<NF1;i++) F1_0[i].K=M1[rn(NM1)];

	// cull excess daughters
	for (i=0;i<N;i++)
	{
		RF=rn(NF1);
		F1[i]=F1_0[RF];
		F1[i].H=0;
		NF1--;
		F1_0[RF]=F1_0[NF1];
	}

}


int main(int argc, char* argv[])
{
    char EvolFileName[20]="evol";
	char DistFileName[20]="dist";
    strcat(EvolFileName,".txt");
    strcat(DistFileName,".txt");
	EvolFile = fopen(EvolFileName,"w");
	DistFile = fopen(DistFileName,"w");

	Init();
	Statistics();

	Generation=0;
	WriteData();


	for (Generation=1; Generation<=NumGen; Generation++)
	{
		NextGeneration();
		if (Generation%Skip==0)
		{
			Statistics();
			WriteData();
		}
	}
	
	WriteDist();

	fclose(EvolFile);
	fclose(DistFile);
	
	;
	return 0;
}
